# Supplementary material for: Social and Workplace Experiences of Individuals with a History of Cancer in Newfoundland and Labrador
Source: Curr Oncol. 2026 Jun 13;33(6):356. doi: 10.3390/curroncol33060356 (PMC13298429; doi:10.3390/curroncol33060356)
Supplement: Supplementary file 1 [file curroncol-33-00356-s001.zip]

Archive with 1 entries (1 files):
- curroncol-4301187-supplementary.pdf
